# Supplementary material for: Chromosomal instability in Streptomyces avermitilis: major deletion in the central region and stable circularized chromosome
Source: BMC Microbiol. 2010 Jul 26;10:198. doi: 10.1186/1471-2180-10-198 (PMC2920896; doi:10.1186/1471-2180-10-198)
Supplement: Additional file 2 — Complete data for deletion extent of fragment G1. [file 1471-2180-10-198-S2.XLS]

## Sheet: Sheet1
deletion extent of fragment G1(4689788-4725913)
	genes	location	functions	domains	conversed/specific
SAV_3792		complement(4688318..4690384)	putative secreted protein		conversed
SAV_3793		4690672..4691025	hypothetical protein		conversed
SAV_3794	cofG	complement(4691032..4693617)	putative 7,8-didemethyl-8-hydroxy-5-deazariboflavin synthase		conversed
SAV_3795		4693843..4695351	secreted protein	PF02231: PHP domain N-terminal region	conversed
SAV_3796		4695437..4695844	hypothetical protein	PF04075: Domain of unknown function (DUF385)	conversed
SAV_3797		4695867..4697255	hypothetical protein		conversed
SAV_3798		complement(4697299..4698798)	aldehyde dehydrogenase	PF00171: Aldehyde dehydrogenase family
SAV_3799		complement(4698795..4700525)	D-aminoacylase
SAV_3800		complement(4700540..4701580)	hypothetical protein	PF00296: Luciferase-like monooxygenase	specific
SAV_3801		complement(4701767..4702543)	dehydrogenase	PF00106: short chain dehydrogenase	conversed
SAV_3802		complement(4702552..4703481)	hypothetical protein	PF00296: Luciferase-like monooxygenase
SAV_3803		complement(4703478..4704737)	hypothetical protein	PF04909: Amidohydrolase"	specific
SAV_3804		4704929..4707871	transcriptional regulator	AfsR homolog, PF03704: Bacterial transcriptionalactivator domain	conversed
SAV_3805		4708083..4708346	hypothetical protein		specific
SAV_3806	fadD16	complement(4708540..4710123)	acyl-CoA synthetase	activates fatty acids by binding to coenzyme A
SAV_3807	ltp2	4710253..4711401	lipid-transfer protein	PF02803: Thiolase, C-terminal domain	specific
SAV_3808		4711403..4711819	hypothetical protein	PF01796: Domain of unknown function DUF35	specific
SAV_3809	echA	4711798..4712586	enoyl-CoA hydratase/isomerase
SAV_3810	ephA2	4712599..4713600	epoxide hydrolase	PF00561: alpha/beta hydrolase fold
SAV_3811		complement(4713644..4714243)	hypothetical protein		specific
SAV_3812		complement(4714344..4714991)	hypothetical protein		conversed
SAV_3813		complement(4715060..4715671)	NADPH-dependent FMN reductase		specific
SAV_3814		complement(4715668..4715985)	hypothetical protein	PF01638: Transcriptional regulator	specific
SAV_3815		4716009..4716572	dehydrogenase	PF00107: Zinc-binding dehydrogenase	specific
SAV_3816	pkn7	complement(4716713..4719061)	serine/threonine protein kinase	AfsK homolog	conversed
SAV_3817		complement(4719274..4720068)	hydroxylase	PF00903: Glyoxalase/Bleomycin resistance protein/Dioxygenase superfamily	conversed
SAV_3818		4720214..4720849	TetR family transcriptional regulator		conversed
SAV_3819	frcK	4721114..4721851	putative fructose transport system kinase	PF00485: Phosphoribulokinase / Uridine kinase family	conversed
SAV_3820		complement(4721838..4722311)	hypothetical protein	PF04075: Domain of unknown function (DUF385)"	specific
SAV_3821	fadE9	complement(4722311..4723552)	acyl-CoA dehydrogenase	PF00441: Acyl-CoA dehydrogenase, C-terminal domain
SAV_3822		4723667..4724836	hypothetical protein	PF02803: Thiolase, C-terminal domain	specific
SAV_3823		complement(4724859..4726046)	hypothetical protein		specific
